# Supplementary material for: IgG and IgM antibody formation to spike and nucleocapsid proteins in COVID-19 characterized by multiplex immunoblot assays
Source: BMC Infect Dis. 2021 Apr 7;21:325. doi: 10.1186/s12879-021-06031-9 (PMC8025059; doi:10.1186/s12879-021-06031-9)
Supplement: Supplementary file 1 — Additional file 1. provides details of the calculations of the estimated clinical parameters of the detection of IgG and IgM antibodies in COVID-19 immunoblots. [file 12879_2021_6031_MOESM1_ESM.xlsx]

## Sheet: Sheet2
		Supplementary File S1 - Estimated Clinical Parameters for COVID-19 Immunoblots
		IgM antibodies only					IgG antibodies only					Either IgM and/or IgG antibodies
			COVID-19		Totals			COVID-19		Totals			COVID-19		Totals
			Absent	Present				Absent	Present				Absent	Present
		Test Positive	2	26	28		Test Positive	2	34	36		Test Positive	4	36	40
		Test Negative	229	11	240		Test Negative	229	3	232		Test Negative	227	1	228
		Totals	231	37	268		Totals	231	37	268		Totals	231	37	268
			Estimated	95% Confidence Interval				Estimated	95% Confidence Interval				Estimated	95% Confidence Interval
			Value	Lower Limit	Upper Limit			Value	Lower Limit	Upper Limit			Value	Lower Limit	Upper Limit
		Prevalence	0.13806	0.100239	0.186565		Prevalence	0.13806	0.100239	0.186565		Prevalence	0.13806	0.100239	0.186565
		Sensitivity	0.702703	0.52834	0.835632		Sensitivity	0.918919	0.769756	0.978823		Sensitivity	0.972973	0.841906	0.998588
		Specificity	0.991342	0.965711	0.998499		Specificity	0.991342	0.965711	0.998499		Specificity	0.982684	0.953314	0.994439
		For any particular test result, the probability that it will be:					For any particular test result, the probability that it will be:					For any particular test result, the probability that it will be:
		Positive	0.104478	0.07172	0.148972		Positive	0.134328	0.097025	0.182431		Positive	0.149254	0.109937	0.198911
		Negative	0.895522	0.851028	0.92828		Negative	0.865672	0.817569	0.902975		Negative	0.850746	0.801089	0.890063
		For any particular positive test result, the probability that it is:					For any particular positive test result, the probability that it is:					For any particular positive test result, the probability that it is:
		True Positive	0.928571	0.750417	0.987531		True Positive	0.944444	0.799856	0.990319		True Positive	0.9	0.754042	0.967474
		False Positive	0.071429	0.012469	0.249583		False Positive	0.055556	0.009681	0.200144		False Positive	0.1	0.032526	0.245958
		For any particular negative test result, the probability that it is:					For any particular negative test result, the probability that it is:					For any particular negative test result, the probability that it is:
		True Negative	0.954167	0.917223	0.975722		True Negative	0.987069	0.959568	0.996654		True Negative	0.995614	0.972012	0.999771
		False Negative	0.045833	0.024278	0.082777		False Negative	0.012931	0.003346	0.040432		False Negative	0.004386	0.000229	0.027988
